# Supplementary material for: DiffHiChIP: Identifying differential chromatin contacts from HiChIP data
Source: Cell Rep Methods. 2025 Nov 3;5(11):101214. doi: 10.1016/j.crmeth.2025.101214 (PMC12664890; doi:10.1016/j.crmeth.2025.101214)
Supplement: Data S2. Fraction of differential loops involving non-differential ChIP-seq signal at loop anchor with respect to underlying conditions, related to Figures 2–6 and STAR Methods [file mmc3.xlsx]

## Sheet: Table1_HCT116
Dataset	Configuration	DiffHiChIP method	Number of Loops	Percentage of Loops with high 1D differences	Percentage of Loops with low 1D differences	Percentage of Loops without 1D differences
HCT116	A+BH	DESeq2	1	0	0	1
HCT116	A+BH	EdgeR_exactTest	23	0	0.173913	0.826087
HCT116	A+BH	EdgeR_glmLRT	178	0.0898876	0.191011	0.719101
HCT116	A+BH	EdgeR_glmQLFTest	837	0.0454002	0.13859	0.81601
HCT116	A+D	EdgeR_exactTest	363	0.0633609	0.143251	0.793388
HCT116	A+D	EdgeR_glmLRT	894	0.057047	0.143177	0.799776
HCT116	A+D	EdgeR_glmQLFTest	375	0.0666667	0.136	0.797333
HCT116	A+IHW	DESeq2	10	0.1	0	0.9
HCT116	A+IHW	EdgeR_exactTest	485	0.0680412	0.140206	0.791753
HCT116	A+IHW	EdgeR_glmLRT	698	0.0730659	0.15043	0.776504
HCT116	A+IHW	EdgeR_glmQLFTest	1687	0.0468287	0.125667	0.827504
HCT116	F+BH	DESeq2	1	0	0	1
HCT116	F+BH	EdgeR_exactTest	147	0.0408163	0.136054	0.823129
HCT116	F+BH	EdgeR_glmLRT	238	0.0462185	0.147059	0.806723
HCT116	F+BH	EdgeR_glmQLFTest	233	0.0429185	0.145923	0.811159
HCT116	F+D	DESeq2	1	0	0	1
HCT116	F+D	EdgeR_exactTest	103	0.0485437	0.0873786	0.864078
HCT116	F+D	EdgeR_glmLRT	246	0.0406504	0.138211	0.821138
HCT116	F+D	EdgeR_glmQLFTest	175	0.0514286	0.131429	0.817143
HCT116	F+IHW	DESeq2	2	0	0	1
HCT116	F+IHW	EdgeR_exactTest	223	0.0403587	0.130045	0.829596
HCT116	F+IHW	EdgeR_glmLRT	242	0.0454545	0.14876	0.805785
HCT116	F+IHW	EdgeR_glmQLFTest	307	0.0390879	0.140065	0.820847

## Sheet: Table2_CD4N_vs_CD8N
Dataset	Configuration	DiffHiChIP method	Number of Loops	Percentage of Loops with high 1D differences	Percentage of Loops with low 1D differences	Percentage of Loops without 1D differences
CD4N_vs_CD8N	A+BH	DESeq2	604	0.842715	0.125828	0.031457
CD4N_vs_CD8N	A+BH	EdgeR_exactTest	615	0.952846	0.0439024	0.00325203
CD4N_vs_CD8N	A+BH	EdgeR_glmLRT	776	0.929124	0.0579897	0.0128866
CD4N_vs_CD8N	A+BH	EdgeR_glmQLFTest	927	0.820928	0.141316	0.0377562
CD4N_vs_CD8N	A+D	DESeq2	780	0	1	0
CD4N_vs_CD8N	A+D	EdgeR_exactTest	720	0	1	0
CD4N_vs_CD8N	A+D	EdgeR_glmLRT	860	0	1	0
CD4N_vs_CD8N	A+D	EdgeR_glmQLFTest	892	0	1	0
CD4N_vs_CD8N	A+IHW	DESeq2	8131	0.319026	0.294675	0.386299
CD4N_vs_CD8N	A+IHW	EdgeR_exactTest	1662	0.794224	0.145006	0.0607702
CD4N_vs_CD8N	A+IHW	EdgeR_glmLRT	1887	0.744038	0.161632	0.0943296
CD4N_vs_CD8N	A+IHW	EdgeR_glmQLFTest	1432	0.768156	0.164106	0.0677374
CD4N_vs_CD8N	F+BH	DESeq2	1497	0.848363	0.10354	0.0480962
CD4N_vs_CD8N	F+BH	EdgeR_exactTest	2033	0.789966	0.14609	0.0639449
CD4N_vs_CD8N	F+BH	EdgeR_glmLRT	2488	0.766479	0.153537	0.0799839
CD4N_vs_CD8N	F+BH	EdgeR_glmQLFTest	1961	0.785314	0.150943	0.063743
CD4N_vs_CD8N	F+D	DESeq2	1570	0	1	0
CD4N_vs_CD8N	F+D	EdgeR_exactTest	1975	0	1	0
CD4N_vs_CD8N	F+D	EdgeR_glmLRT	2403	0	1	0
CD4N_vs_CD8N	F+D	EdgeR_glmQLFTest	1827	0	1	0
CD4N_vs_CD8N	F+IHW	DESeq2	1972	0.78854	0.131339	0.0801217
CD4N_vs_CD8N	F+IHW	EdgeR_exactTest	2462	0.72827	0.180341	0.0913891
CD4N_vs_CD8N	F+IHW	EdgeR_glmLRT	2488	0.766479	0.153537	0.0799839
CD4N_vs_CD8N	F+IHW	EdgeR_glmQLFTest	2065	0.761743	0.162712	0.0755448

## Sheet: Table3_IKAROS_CTCF_WT_vs_IKDN
Dataset	Configuration	DiffHiChIP method	Number of Loops	Percentage of Loops with high 1D differences	Percentage of Loops with low 1D differences	Percentage of Loops without 1D differences
IKAROS CTCF	A+BH	DESeq2	2	0	0.5	0.5
IKAROS CTCF	A+BH	EdgeR_exactTest	9030	0.172093	0.379181	0.448726
IKAROS CTCF	A+BH	EdgeR_glmLRT	9279	0.255847	0.465567	0.278586
IKAROS CTCF	A+BH	EdgeR_glmQLFTest	21913	0.156026	0.404007	0.439967
IKAROS CTCF	A+D	DESeq2	1157	0.222126	0.416595	0.361279
IKAROS CTCF	A+D	EdgeR_exactTest	9828	0.204111	0.396622	0.399267
IKAROS CTCF	A+D	EdgeR_glmLRT	11042	0.242981	0.46939	0.287629
IKAROS CTCF	A+D	EdgeR_glmQLFTest	6012	0.219395	0.421324	0.359281
IKAROS CTCF	A+IHW	DESeq2	2553	0.227575	0.413631	0.358794
IKAROS CTCF	A+IHW	EdgeR_exactTest	14390	0.170744	0.379778	0.449479
IKAROS CTCF	A+IHW	EdgeR_glmLRT	9172	0.24662	0.467074	0.286306
IKAROS CTCF	A+IHW	EdgeR_glmQLFTest	25938	0.148238	0.407202	0.44456
IKAROS CTCF	F+BH	DESeq2	2775	0.246486	0.42018	0.333333
IKAROS CTCF	F+BH	EdgeR_exactTest	12328	0.170506	0.384166	0.445328
IKAROS CTCF	F+BH	EdgeR_glmLRT	10005	0.256772	0.471964	0.271264
IKAROS CTCF	F+D	DESeq2	4228	0.236282	0.462394	0.301325
IKAROS CTCF	F+D	EdgeR_exactTest	7438	0.201936	0.413418	0.384646
IKAROS CTCF	F+D	EdgeR_glmLRT	11006	0.220789	0.454298	0.324914
IKAROS CTCF	F+D	EdgeR_glmQLFTest	1900	0.242632	0.426316	0.331053
IKAROS CTCF	F+IHW	DESeq2	5608	0.230563	0.438302	0.331134
IKAROS CTCF	F+IHW	EdgeR_exactTest	12328	0.170506	0.384166	0.445328
IKAROS CTCF	F+IHW	EdgeR_glmLRT	10094	0.244006	0.47236	0.283634
IKAROS CTCF	F+IHW	EdgeR_glmQLFTest	3965	0.215637	0.454477	0.329887

## Sheet: Table4_IKAROS_H3K27ac_WT_vs_IKD
Dataset	Configuration	DiffHiChIP method	Number of Loops	Percentage of Loops with high 1D differences	Percentage of Loops with low 1D differences	Percentage of Loops without 1D differences
IKAROS H3K27ac	A+BH	DESeq2	1260	0.000793651	0.80873	0.190476
IKAROS H3K27ac	A+BH	EdgeR_exactTest	7126	0.000420994	0.781504	0.218075
IKAROS H3K27ac	A+BH	EdgeR_glmLRT	8969	0	0.740885	0.259115
IKAROS H3K27ac	A+BH	EdgeR_glmQLFTest	18832	0.000371708	0.703537	0.296092
IKAROS H3K27ac	A+D	DESeq2	4181	0	0.752452	0.247548
IKAROS H3K27ac	A+D	EdgeR_exactTest	15267	0.000393005	0.720967	0.27864
IKAROS H3K27ac	A+D	EdgeR_glmLRT	15795	6.33112e-05	0.691675	0.308262
IKAROS H3K27ac	A+D	EdgeR_glmQLFTest	8679	0.000460883	0.733725	0.265814
IKAROS H3K27ac	A+IHW	DESeq2	4288	0.000466418	0.791978	0.207556
IKAROS H3K27ac	A+IHW	EdgeR_exactTest	9845	0.000304723	0.764652	0.235043
IKAROS H3K27ac	A+IHW	EdgeR_glmLRT	11288	0.000177179	0.726701	0.273122
IKAROS H3K27ac	A+IHW	EdgeR_glmQLFTest	21371	0.000327547	0.69496	0.304712
IKAROS H3K27ac	F+BH	DESeq2	9460	0	0.722727	0.277273
IKAROS H3K27ac	F+BH	EdgeR_exactTest	18770	0.000372936	0.711508	0.288119
IKAROS H3K27ac	F+BH	EdgeR_glmLRT	19738	0.000151991	0.690546	0.309302
IKAROS H3K27ac	F+BH	EdgeR_glmQLFTest	9170	0	0.71385	0.28615
IKAROS H3K27ac	F+D	DESeq2	12390	0.000161421	0.689104	0.310734
IKAROS H3K27ac	F+D	EdgeR_exactTest	19074	0.000419419	0.662472	0.337108
IKAROS H3K27ac	F+D	EdgeR_glmLRT	20164	9.91867e-05	0.640002	0.359899
IKAROS H3K27ac	F+D	EdgeR_glmQLFTest	10046	9.95421e-05	0.660462	0.339439
IKAROS H3K27ac	F+IHW	DESeq2	10377	9.6367e-05	0.714272	0.285632
IKAROS H3K27ac	F+IHW	EdgeR_exactTest	18919	0.000369998	0.710873	0.288757
IKAROS H3K27ac	F+IHW	EdgeR_glmLRT	19900	0.000251256	0.691407	0.308342
IKAROS H3K27ac	F+IHW	EdgeR_glmQLFTest	10957	0	0.693712	0.306288

## Sheet: Table5_IKAROS_SMC1_WT_vs_IKDN
Dataset	Configuration	DiffHiChIP method	Number of Loops	Percentage of Loops with high 1D differences	Percentage of Loops with low 1D differences	Percentage of Loops without 1D differences
IKAROS SMC1	A+BH	DESeq2	2663	0.190011	0.363875	0.446113
IKAROS SMC1	A+BH	EdgeR_exactTest	13386	0.119229	0.302854	0.577917
IKAROS SMC1	A+BH	EdgeR_glmLRT	24832	0.108489	0.319668	0.571843
IKAROS SMC1	A+BH	EdgeR_glmQLFTest	41253	0.0808911	0.297191	0.621918
IKAROS SMC1	A+D	DESeq2	6682	0.149506	0.345555	0.504939
IKAROS SMC1	A+D	EdgeR_exactTest	20303	0.114811	0.307787	0.577402
IKAROS SMC1	A+D	EdgeR_glmLRT	29320	0.10191	0.325546	0.572544
IKAROS SMC1	A+D	EdgeR_glmQLFTest	16051	0.0994954	0.306959	0.593546
IKAROS SMC1	A+IHW	DESeq2	19674	0.10796	0.298973	0.593067
IKAROS SMC1	A+IHW	EdgeR_exactTest	24268	0.101038	0.286797	0.612164
IKAROS SMC1	A+IHW	EdgeR_glmLRT	26816	0.100313	0.308473	0.591214
IKAROS SMC1	A+IHW	EdgeR_glmQLFTest	58279	0.0678117	0.272928	0.65926
IKAROS SMC1	F+BH	DESeq2	12665	0.131386	0.328622	0.539992
IKAROS SMC1	F+BH	EdgeR_exactTest	25735	0.0995531	0.296289	0.604158
IKAROS SMC1	F+BH	EdgeR_glmLRT	28888	0.101322	0.328302	0.570375
IKAROS SMC1	F+BH	EdgeR_glmQLFTest	6425	0.152685	0.353774	0.493541
IKAROS SMC1	F+D	DESeq2	15615	0.123599	0.345181	0.53122
IKAROS SMC1	F+D	EdgeR_exactTest	19946	0.114258	0.326532	0.55921
IKAROS SMC1	F+D	EdgeR_glmLRT	30538	0.0970921	0.321043	0.581865
IKAROS SMC1	F+D	EdgeR_glmQLFTest	12004	0.121043	0.328307	0.55065
IKAROS SMC1	F+IHW	DESeq2	20798	0.114098	0.318348	0.567555
IKAROS SMC1	F+IHW	EdgeR_exactTest	25735	0.0995531	0.296289	0.604158
IKAROS SMC1	F+IHW	EdgeR_glmLRT	28640	0.1	0.313827	0.586173
IKAROS SMC1	F+IHW	EdgeR_glmQLFTest	19839	0.108322	0.321286	0.570392
